# Supplementary material for: Effectiveness of a Patient-Family Carer Partnership Intervention on Blood Pressure Control for People with Hypertension in Rural Communities: A Randomised Controlled Trial
Source: J Nurs Manag. 2024 May 24;2024:7033013. doi: 10.1155/2024/7033013 (PMC11918710; doi:10.1155/2024/7033013)
Supplement: Supplementary Materials — Supplementary material 1: a checklist of intervention fidelity. The checklist consisted of all items of the intervention protocol. It was used by the researcher during each intervention session to monitor the intervention fidelity. At the end of each session, the researcher checked the completion of each item on the list with family dyad and marked as “completed” or “uncompleted.” The “uncompleted” intervention item was made up in time. Supplementary material 2: hypertension management booklet. The booklet comprised four sections, including the goal of BP control, risk assessment for cardiovascular disease, criteria of healthy behaviours and worksheets for identifying behavioural problems, and hypertension self-care. [file 7033013.f1.zip]

Archive with 2 entries (2 files):
- Supplemental material 1.doc
- Supplemental material 2 - English version.doc
